# Supplementary material for: First record of Achalinus zugorum Miller, Davis, Luong, Do, Pham, Ziegler, Lee, De Queiroz, Reynolds & Nguyen, 2020 from China (Serpentes, Xenodermidae), with updated diagnosis of this species
Source: Biodivers Data J. 2025 Aug 22;13:e161176. doi: 10.3897/BDJ.13.e161176 (PMC12397766; doi:10.3897/BDJ.13.e161176)
Supplement: XML Treatment for Achalinus zugorum [file BDJ.13.e161176-treatment1.xml]

<!DOCTYPE tp:taxon-treatment
  PUBLIC "-//TaxonX//DTD Taxonomic Treatment Publishing DTD v0 20100105//EN" "tax-treatment-NSO.dtd">
<tp:taxon-treatment xmlns:tp="http://www.plazi.org/taxpub"><tp:treatment-meta><mixed-citation publication-type="journal"><person-group><name><surname>Liu</surname><given-names>Shuo</given-names></name><name><surname>Wang</surname><given-names>JiShan</given-names></name><name><surname>Hou</surname><given-names>Mian</given-names></name><name><surname>Wang</surname><given-names>Mo</given-names></name><name><surname>Rao</surname><given-names>Dingqi</given-names></name></person-group><article-title>First record of <italic><tp:taxon-name><tp:taxon-name-part taxon-name-part-type="genus" reg="Achalinus">Achalinus</tp:taxon-name-part> <tp:taxon-name-part taxon-name-part-type="species" reg="zugorum">zugorum</tp:taxon-name-part></tp:taxon-name></italic> Miller, Davis, Luong, Do, Pham, Ziegler, Lee, De Queiroz, Reynolds &amp; Nguyen, 2020 from China (<tp:taxon-name><tp:taxon-name-part taxon-name-part-type="suborder">Serpentes</tp:taxon-name-part></tp:taxon-name>, <tp:taxon-name><tp:taxon-name-part taxon-name-part-type="family">Xenodermidae</tp:taxon-name-part></tp:taxon-name>), with updated diagnosis of this species</article-title><source>Biodivers Data J</source><day>22</day><month>08</month><year>2025</year><volume>13</volume><pub-id pub-id-type="doi">10.3897/BDJ.13.e161176</pub-id></mixed-citation></tp:treatment-meta><tp:nomenclature><tp:taxon-name><object-id xmlns:xlink="http://www.w3.org/1999/xlink" content-type="arpha" xlink:type="simple">54C42782-2EBA-5391-AF9F-DA10AB803B4C</object-id><tp:taxon-name-part taxon-name-part-type="genus">Achalinus</tp:taxon-name-part> <tp:taxon-name-part taxon-name-part-type="species">zugorum</tp:taxon-name-part></tp:taxon-name><tp:taxon-authority>Miller, Davis, Luong, Do, Pham, Ziegler, Lee, De Queiroz, Reynolds &amp; Nguyen, 2020</tp:taxon-authority></tp:nomenclature><tp:treatment-sec sec-type="materials"><title>Materials</title><list list-type="alpha-lower" list-content="occurrences"><list-item><p><bold>Type status:</bold> <named-content xmlns:xlink="http://www.w3.org/1999/xlink" content-type="dwc:typeStatus" xlink:type="simple">Other material</named-content>. <bold>Occurrence:</bold> catalogNumber: <named-content xmlns:xlink="http://www.w3.org/1999/xlink" content-type="dwc:catalogNumber" xlink:type="simple">KIZ2025021</named-content>; individualCount: <named-content xmlns:xlink="http://www.w3.org/1999/xlink" content-type="dwc:individualCount" xlink:type="simple">1</named-content>; lifeStage: <named-content xmlns:xlink="http://www.w3.org/1999/xlink" content-type="dwc:lifeStage" xlink:type="simple">female</named-content>; occurrenceID: <named-content xmlns:xlink="http://www.w3.org/1999/xlink" content-type="dwc:occurrenceID" xlink:type="simple">6FDFDF55-9CDF-58F2-9D9F-20777DE37831</named-content>; <bold>Taxon:</bold> scientificName: <named-content xmlns:xlink="http://www.w3.org/1999/xlink" content-type="dwc:scientificName" xlink:type="simple"><italic><tp:taxon-name><tp:taxon-name-part taxon-name-part-type="genus" reg="Achalinus">Achalinus</tp:taxon-name-part> <tp:taxon-name-part taxon-name-part-type="species" reg="zugorum">zugorum</tp:taxon-name-part></tp:taxon-name></italic></named-content>; <bold>Location:</bold> country: <named-content xmlns:xlink="http://www.w3.org/1999/xlink" content-type="dwc:country" xlink:type="simple">China</named-content>; stateProvince: <named-content xmlns:xlink="http://www.w3.org/1999/xlink" content-type="dwc:stateProvince" xlink:type="simple">Yunnan</named-content>; locality: <named-content xmlns:xlink="http://www.w3.org/1999/xlink" content-type="dwc:locality" xlink:type="simple">Yunling Village, Xiajinchang Township, Malipo County, Wenshan Prefecture</named-content>; verbatimElevation: <named-content xmlns:xlink="http://www.w3.org/1999/xlink" content-type="dwc:verbatimElevation" xlink:type="simple">1450 m</named-content>; verbatimCoordinates: <named-content xmlns:xlink="http://www.w3.org/1999/xlink" content-type="dwc:verbatimCoordinates" xlink:type="simple">23°9'53" N 104°50'44" E</named-content>; <bold>Event:</bold> eventRemarks: <named-content xmlns:xlink="http://www.w3.org/1999/xlink" content-type="dwc:eventRemarks" xlink:type="simple">collected on 12 April 2025 by locals</named-content>; <bold>Record Level:</bold> basisOfRecord: <named-content xmlns:xlink="http://www.w3.org/1999/xlink" content-type="dwc:basisOfRecord" xlink:type="simple">preserved specime</named-content></p></list-item></list></tp:treatment-sec><tp:treatment-sec sec-type="Description of the specimen from China"><title>Description of the specimen from China</title><p>Body size small, cylindrical (SVL 268 mm, TotalL 331 mm), tail moderately long (TailL/TotalL 0.19); head small, elongated (HeadL/SVL 0.03, HeadW/HeadL 0.58), slightly distinct from neck; snout long (SnL/HeadL 0.37), narrow (SnW/HeadW 0.43), tip obtuse; eye quite small (EyeD/HeadL 0.12), pupils vertically elliptical; nostrils orientated laterally.</p><p>Rostral small, approximately triangular, slightly invisible from above; nasal divided into two halves; internasals two, prefrontals two, internasal suture longer than prefrontal suture (InternasalSL/PrefrontalSL 2.13); frontal pentagonal, short (FrontalL/FrontalW 0.85); supraocular one on each side, short; parietals two, large, elongate, parietal suture almost two times of frontal (ParietalSL/FrontalL 1.95); loreal fused with prefrontal, in contact with 3<sup>rd</sup>–4<sup>th</sup> supralabials on each side; preocular and postocular absent; supralabials six on each side, 4<sup>th</sup>–5<sup>th</sup> entering orbit on each side, last one largest; anterior temporal two on each side, entering orbit; posterior temporals two on each side; mental small, horizontally elongate; infralabials six on each side, first pair in contact with each other after mental, 1<sup>st</sup>–3<sup>rd</sup> in contact with anterior chin shield; chin shield two pairs; mental groove absent (Fig. <xref ref-type="fig" rid="F13228190">1</xref>).</p><p>Dorsal scales in 25-23-23 rows, all strongly keeled, diamond-shaped, except for outermost rows distinctly enlarged into approximately triangular shape; ventrals 170, including five preventrals; subcaudals 61, unpaired; precloacal plate undivided.</p></tp:treatment-sec><tp:treatment-sec sec-type="Colouration in life"><title>Colouration in life</title><p>Dorsal surface of head black, dorsal surface of body and tail greyish-black, chin region purplish-black, ventral surface of body and tail greyish-black with posterior margin of each ventral scale greyish-white, strong iridescence present (Fig. <xref ref-type="fig" rid="F13228188">2</xref>).</p></tp:treatment-sec><tp:treatment-sec sec-type="Updated diagnosis"><title>Updated diagnosis</title><p>Body size small, total length 331–458 mm; tail length to total length ratio 0.19–0.23; dorsal scales in 25-23-23 rows, all strongly keeled, outermost rows distinctly enlarged; ventrals 170–173, including preventrals; subcaudals 61–70, unpaired; preocular and postocular absent; loreal fused with prefrontal; internasal suture distinctly longer than prefrontal suture; 6–7 supralabials, 6–7 infralabials; mental very thin, separated from anterior chin shields; two anterior temporals entering orbit, two posterior temporals; maxillary teeth 28, all curved and equal in size; dorsal surface greyish-black to jet black, ventral surface greyish-black with posterior margin of each ventral scale greyish-white, scales iridescent in light.</p></tp:treatment-sec><tp:treatment-sec sec-type="Distribution"><title>Distribution</title><p>This species is currently known to be only distributed in Bac Me District, Ha Giang Province, northern Vietnam and Malipo County, Wenshan Prefecture, south-eastern Yunnan Province, China (Fig. <xref ref-type="fig" rid="F13228192">3</xref>).</p></tp:treatment-sec><tp:treatment-sec sec-type="Suggested Chinese common name"><title>Suggested Chinese common name</title><p>According to the type locality Ha Giang Province, Vietnam, we recommend 河江脊蛇 (Pinyin: hé jiāng jǐ shé) as the Chinese common name of this species.</p></tp:treatment-sec><tp:treatment-sec><!--Section generated to contain objects referenced in tp:taxon-treatment.--><fig id="F13228190" position="float" orientation="portrait"><object-id xmlns:xlink="http://www.w3.org/1999/xlink" content-type="arpha" xlink:type="simple">062241A3-55EB-53A7-B156-84A31F19D085</object-id><object-id xmlns:xlink="http://www.w3.org/1999/xlink" content-type="doi" xlink:type="simple">10.3897/BDJ.13.e161176.figure3</object-id><label>Figure 1.</label><caption><p>Close-up views of the head of <italic><tp:taxon-name><tp:taxon-name-part taxon-name-part-type="genus" reg="Achalinus">Achalinus</tp:taxon-name-part> <tp:taxon-name-part taxon-name-part-type="species" reg="zugorum">zugorum</tp:taxon-name-part></tp:taxon-name></italic> (KIZ2025021) from China in life. <bold>A</bold> Dorsal view; <bold>B</bold> lateral view; <bold>C</bold> ventral view.</p></caption><graphic xmlns:xlink="http://www.w3.org/1999/xlink" xlink:href="bdj-13-e161176-g001.jpg" position="float" id="oo_1343458.jpg" orientation="portrait" xlink:type="simple"><uri content-type="original_file" xlink:type="simple">https://binary.pensoft.net/fig/1343458</uri></graphic></fig><fig id="F13228188" position="float" orientation="portrait"><object-id xmlns:xlink="http://www.w3.org/1999/xlink" content-type="arpha" xlink:type="simple">28300F32-7CCF-5B7D-AA56-AAA00843088F</object-id><object-id xmlns:xlink="http://www.w3.org/1999/xlink" content-type="doi" xlink:type="simple">10.3897/BDJ.13.e161176.figure3</object-id><label>Figure 2.</label><caption><p><italic><tp:taxon-name><tp:taxon-name-part taxon-name-part-type="genus" reg="Achalinus">Achalinus</tp:taxon-name-part> <tp:taxon-name-part taxon-name-part-type="species" reg="zugorum">zugorum</tp:taxon-name-part></tp:taxon-name></italic> (KIZ2025021) from China in life. <bold>A</bold> dorsal view; <bold>B</bold> ventral view.</p></caption><graphic xmlns:xlink="http://www.w3.org/1999/xlink" xlink:href="bdj-13-e161176-g002.jpg" position="float" id="oo_1343457.jpg" orientation="portrait" xlink:type="simple"><uri content-type="original_file" xlink:type="simple">https://binary.pensoft.net/fig/1343457</uri></graphic></fig><fig id="F13228192" position="float" orientation="portrait"><object-id xmlns:xlink="http://www.w3.org/1999/xlink" content-type="arpha" xlink:type="simple">5A47E500-AF6F-567F-8E4F-FE08A10E2991</object-id><object-id xmlns:xlink="http://www.w3.org/1999/xlink" content-type="doi" xlink:type="simple">10.3897/BDJ.13.e161176.figure3</object-id><label>Figure 3.</label><caption><p>Map showing the type locality of <italic><tp:taxon-name><tp:taxon-name-part taxon-name-part-type="genus" reg="Achalinus">Achalinus</tp:taxon-name-part> <tp:taxon-name-part taxon-name-part-type="species" reg="zugorum">zugorum</tp:taxon-name-part></tp:taxon-name></italic> in Bac Me District, Ha Giang Province, Vietnam (red star) and the new collection site of the specimen from Xiajinchang Township, Malipo County, Wenshan Prefecture, Yunnan Province, China (red dot).</p></caption><graphic xmlns:xlink="http://www.w3.org/1999/xlink" xlink:href="bdj-13-e161176-g003.jpg" position="float" id="oo_1343459.jpg" orientation="portrait" xlink:type="simple"><uri content-type="original_file" xlink:type="simple">https://binary.pensoft.net/fig/1343459</uri></graphic></fig></tp:treatment-sec></tp:taxon-treatment>
